# Supplementary material for: Interplay of TRIM2 E3 Ubiquitin Ligase and ALIX/ESCRT Complex: Control of Developmental Plasticity During Early Neurogenesis
Source: Cells. 2020 Jul 20;9(7):1734. doi: 10.3390/cells9071734 (PMC7409263; doi:10.3390/cells9071734)
Supplement: Supplementary file 1 [file cells-09-01734-s001.zip]

Archive with 12 entries (9 files):
- Movies/
- Movies/Movie1-Trim2 Morphant.mp4
- Movies/Movie2-Rescue.mp4
- Movies/Movie3-Double KO.mp4
- Movies/Movie4 - Alix Morphant.mp4
- __MACOSX/
- __MACOSX/Movies/
- __MACOSX/Movies/._Movie1-Trim2 Morphant.mp4
- __MACOSX/Movies/._Movie2-Rescue.mp4
- __MACOSX/Movies/._Movie3-Double KO.mp4
- __MACOSX/Movies/._Movie4 - Alix Morphant.mp4
- cells-847924 - Supplementary.docx
